# Supplementary material for: Recycled Brewer’s Spent Grain (BSG) and Grape Juice: A New Tool for Non-Alcoholic (NAB) or Low-Alcoholic (LAB) Craft Beer Using Non-Conventional Yeasts
Source: Foods. 2024 Feb 6;13(4):505. doi: 10.3390/foods13040505 (PMC10887606; doi:10.3390/foods13040505)
Supplement: Supplementary file 1 [file foods-13-00505-s001.zip]

Archive with 1 entries (1 files):
- foods-2802457-supplementary.pdf
